# Supplementary material for: ARF6 promotes hepatocellular carcinoma proliferation through activating STAT3 signaling
Source: Cancer Cell Int. 2023 Sep 16;23:205. doi: 10.1186/s12935-023-03053-y (PMC10505330; doi:10.1186/s12935-023-03053-y)
Supplement: Supplementary file 2 — Supplementary Material 2 [file 12935_2023_3053_MOESM2_ESM.xls]

## Sheet: Sheet1
Patient number	Sex	Age(years)	Differentiation	Tumor size(cm)	Tumor number	Tumor encapsulation	TNM stage	Recurrence	HBV	HCV	ALT (ng/ml)	Serum AFP (ng/ml)	GGT(u/l)	survival	survival duration (months)
1	Female	73	moderate	4	1	Absent	Ⅰ	Yes	Positive	Negative	41	6	37	death	51
2	Female	37	moderate	1.6	1	Present	Ⅰ	No	Positive	Negative	16	49	11	survival	72
3	Male	53	moderate	4.5	3	Absent	Ⅰ	Yes	Positive	Negative	65	6	215	death	34
4	Male	41	Poor	7	2	Present	Ⅱ	Yes	Positive	Negative	59	2128	79	survival	71
5	Female	80	moderate	7	1	Absent	Ⅱ	Yes	Negative	Negative	55	2	157	death	23
6	Male	56	moderate	1.8	1	Absent	Ⅰ	No	Positive	Negative	62	169	78	survival	71
7	Male	41	moderate	3	1	Present	Ⅰ	Yes	Positive	Negative	48	34	47	death	53
8	Male	52	Poor	4	1	Absent	Ⅱ	Yes	Positive	Negative	182	35	61	survival	70
9	Male	49	moderate	4.5	1	Absent	Ⅱ	Yes	Positive	Negative	50	98	50	death	47
10	Male	50	Poor	5.5	2	Present	Ⅱ	No	Positive	Negative	62	689	138	death	19
11	Female	43	moderate	3	1	Absent	Ⅰ	No	Positive	Negative	556	246	18	survival	69
12	Male	63	moderate	4	1	Absent	Ⅰ	Yes	Positive	Negative	42	783	27	death	57
13	Male	43	Poor	7	1	Absent	Ⅰ	Yes	Positive	Negative	393	13060	73	survival	57
14	Male	38	Poor	7	1	Absent	Ⅰ	Yes	Positive	Negative	44	63	211	death	19
15	Male	45	Poor	12	4	Present	Ⅰ	Yes	Positive	Negative	84	225	184	death	13
16	Female	59	moderate	8	1	Present	Ⅱ	Yes	Positive	Negative	40	21315	141	death	40
17	Male	56	moderate	8	1	Present	Ⅰ	No	Positive	Negative	52	4202	70	survival	68
18	Male	46	moderate	3.5	1	Present	Ⅱ	No	Positive	Negative	26	2	24	survival	67
19	Male	27	moderate	11	1	Present	Ⅱ	Yes	Positive	Negative	61	60500	63	death	41
20	Male	54	moderate	3.5	1	Present	Ⅰ	Yes	Positive	Negative	65	642	110	death	20
21	Male	50	moderate	2.8	2	Absent	Ⅰ	Yes	Positive	Negative	43	6	18	survival	65
22	Male	59	moderate	12	1	Present	Ⅱ	No	Negative	Negative	22	3	71	survival	65
23	Male	59	Poor	12	1	Absent	Ⅱ	Yes	Positive	Negative	75	60500	277	death	17
24	Male	44	moderate	4	1	Present	Ⅰ	No	Positive	Negative	76	2	170	survival	65
25	Male	39	moderate	5	1	Absent	Ⅰ	Yes	Positive	Negative	38	3000	99	death	10
26	Female	70	moderate	10.5	1	Present	Ⅱ	No	Negative	Negative	49	232	74	survival	65
27	Male	51	moderate	3	1	Present	Ⅰ	No	Positive	Negative	77	9	47	death	31
28	Male	54	moderate	9	1	Absent	Ⅰ	Yes	Positive	Negative	395	21200	105	death	13
29	Male	48	moderate	9	1	Absent	Ⅱ	Yes	Positive	Negative	34	495	77	death	7
30	Male	35	moderate	2.5	3	Present	Ⅱ	Yes	Positive	Negative	41	18	285	death	48
31	Male	53	moderate	7	1	Absent	Ⅰ	Yes	Positive	Negative	48	7070	68	death	13
32	Male	48	Poor	5	3	Present	Ⅰ	Yes	Positive	Negative	36	11	53	death	16
33	Male	46	moderate	2.5	1	Present	Ⅰ	Yes	Positive	Negative	92	5	75	survival	63
34	Male	29	Poor	3	1	Absent	Ⅰ	No	Positive	Negative	36	40	30	survival	52
35	Male	62	moderate	5.5	2	Absent	Ⅰ	No	Positive	Negative	30	72	56	survival	62
36	Male	57	Poor	4	1	Present	Ⅰ	No	Positive	Negative	31	426	48	survival	61
37	Male	79	Poor	14	1	Absent	Ⅱ	Yes	Negative	Negative	15	3	165	death	15
38	Male	39	moderate	5.5	2	Absent	Ⅰ	No	Positive	Negative	50	161	131	survival	60
39	Male	39	moderate	6.5	2	Absent	Ⅰ	Yes	Positive	Negative	31	119	63	death	22
40	Female	55	Well	8	1	Absent	Ⅰ	No	Negative	Negative	26	1	136	survival	60
41	Male	59	Poor	2.5	1	Absent	Ⅰ	Yes	Positive	Negative	17	573	51	survival	60
42	Female	60	moderate	1	2	Present	Ⅰ	Yes	Positive	Negative	24	435	19	survival	60
43	Male	59	Poor	2	1	Absent	Ⅰ	No	Positive	Negative	32	334	38	survival	60
44	Male	75	Poor	3.5	1	Present	Ⅰ	Yes	Positive	Negative	43	10	190	death	9
45	Male	66	moderate	3.5	1	Absent	Ⅱ	No	Positive	Negative	29	4	26	death	37
46	Male	34	moderate	1.2	1	Present	Ⅰ	No	Positive	Negative	41	240	48	survival	60
47	Male	42	moderate	6	1	Absent	Ⅱ	Yes	Positive	Negative	49	13	152	death	27
48	Male	41	moderate	4.5	1	Present	Ⅰ	Yes	Positive	Negative	62	1110	104	death	13
49	Male	57	moderate	8	1	Present	Ⅱ	No	Negative	Negative	81	214	55	death	12
50	Male	59	moderate	10	1	Absent	Ⅱ	Yes	Negative	Negative	95	4	56	death	24
51	Male	51	Poor	3.5	1	Present	Ⅰ	Yes	Positive	Negative	62	1511	27	survival	59
52	Male	84	moderate	5.5	1	Absent	Ⅱ	Yes	Positive	Negative	47	19	25	death	16
53	Male	39	Poor	6.5	1	Absent	Ⅰ	Yes	Positive	Negative	51	3302	45	survival	59
54	Male	60	Poor	2.2	1	Present	Ⅰ	Yes	Positive	Negative	22	131	40	death	47
55	Male	40	Poor	11	1	Absent	Ⅰ	Yes	Positive	Negative	45	4031	86	survival	59
56	Male	35	Poor	2.5	1	Present	Ⅰ	No	Positive	Negative	74	67	18	death	12
57	Female	60	Poor	6.5	1	Present	Ⅰ	No	Positive	Negative	29	1	65	survival	59
58	Male	56	moderate	6.5	2	Present	Ⅰ	Yes	Positive	Negative	96	44295	208	death	44
59	Male	50	moderate	3	1	Absent	Ⅰ	Yes	Positive	Negative	66	22	51	survival	59
60	Male	31	moderate	8	2	Present	Ⅰ	No	Positive	Negative	29	60500	75	death	38
61	Male	63	Poor	14	1	Present	Ⅱ	Yes	Positive	Negative	21	557	99	death	29
62	Female	42	Poor	2	1	Present	Ⅰ	No	Positive	Negative	21	304	24	survival	59
63	Male	47	moderate	4	1	Present	Ⅰ	No	Negative	Negative	835	39205	19	death	12
64	Male	58	Poor	3	1	Absent	Ⅱ	Yes	Positive	Negative	132	50	18	survival	63
65	Female	70	moderate	4.5	1	Absent	Ⅱ	No	Negative	Negative	8	151	10	survival	59
66	Male	41	Poor	3.8	1	Present	Ⅰ	No	Positive	Negative	30	13	60	survival	58
67	Male	72	moderate	7	1	Present	Ⅰ	No	Positive	Negative	13	0	45	survival	58
68	Male	64	moderate	6	1	Absent	Ⅰ	Yes	Negative	Negative	35	1	168	death	13
69	Male	49	moderate	2	1	Absent	Ⅰ	No	Positive	Negative	179	4	112	survival	58
70	Male	50	Poor	10	1	Absent	Ⅰ	Yes	Negative	Negative	23	25600	186	death	48
71	Female	72	moderate	6	1	Present	Ⅱ	Yes	Positive	Negative	29	7955	25	death	39
72	Male	54	Poor	1.2	1	Absent	Ⅰ	No	Positive	Negative	60	36	63	survival	58
73	Male	39	Poor	10	1	Absent	Ⅱ	Yes	Positive	Negative	28	60500	169	death	20
74	Male	48	moderate	3	1	Present	Ⅱ	Yes	Positive	Negative	96	337	86	death	41
75	Male	60	Well	5.3	1	Present	Ⅰ	No	Positive	Negative	21	1	27	survival	58
76	Female	56	Poor	5	1	Present	Ⅰ	Yes	Positive	Negative	34	6580	49	death	51
77	Female	45	moderate	2.2	1	Absent	Ⅰ	No	Positive	Negative	16	208	23	survival	57
78	Male	55	moderate	6	1	Present	Ⅰ	No	Positive	Negative	31	5	42	survival	57
79	Male	43	moderate	2.5	2	Present	Ⅰ	Yes	Positive	Negative	48	2169	81	death	17
80	Female	64	moderate	6	1	Present	Ⅰ	Yes	Positive	Negative	33	19920	37	death	27
81	Male	51	Poor	2	1	Present	Ⅰ	Yes	Negative	Positive	120	50	110	death	39
82	Male	69	moderate	5	1	Present	Ⅰ	Yes	Positive	Negative	37	77	37	death	41
83	Female	62	moderate	5.5	2	Absent	Ⅰ	Yes	Positive	Negative	23	8	49	death	41
84	Male	45	moderate	4	1	Absent	Ⅰ	No	Positive	Negative	39	1880	110	survival	57
85	Male	58	moderate	3	1	Present	Ⅱ	No	Positive	Negative	28	3144	42	survival	57
86	Male	64	moderate	3.6	1	Absent	Ⅱ	No	Negative	Negative	31	112	110	survival	57
87	Male	42	Poor	6	1	Present	Ⅰ	No	Positive	Negative	19	3	23	survival	57
88	Male	49	moderate	15	1	Present	Ⅱ	Yes	Positive	Negative	62	132	648	death	8
89	Male	41	Poor	2	1	Present	Ⅰ	No	Positive	Negative	14	54	29	survival	57
90	Male	55	Poor	14	2	Absent	Ⅱ	Yes	Positive	Negative	20	2051	156	death	10
91	Male	36	moderate	14.4	2	Absent	Ⅳ	No	Positive	Negative	46	58345	103	death	3
92	Male	42	Poor	4.6	1	Present	Ⅱ	Yes	Positive	Negative	306	5710	33	survival	29
93	Male	45	Well	3	1	Absent	Ⅱ	Yes	Positive	Negative	112	5.28	25	survival	30
94	Male	34	Poor	10.5	1	Absent	Ⅳ	No	Positive	Negative	35	6076	114	death	9
95	Male	46	Poor	6.7	1	Absent	Ⅱ	No	Negative	Negative	121	4.1	89	survival	30
96	Male	62	moderate	7.5	1	Present	Ⅱ	Yes	Positive	Negative	32	14077	51	survival	29
97	Female	29	Poor	12.8	1	Absent	Ⅱ	Yes	Positive	Negative	40	44802	54	survival	29
98	Male	44	Poor	6	1	Absent	Ⅲ	Yes	Positive	Negative	126	12.6	113	survival	29
99	Male	64	Well	6.4	1	Present	Ⅱ	No	Positive	Negative	55	154.57	59	death	28
100	Female	45	Poor	7.72	3	Absent	Ⅲ	Yes	Positive	Negative	22	909	107	death	4
101	Male	40	moderate	2.3	4	Present	Ⅲ	No	Positive	Negative	176	324	115	survival	37
102	Female	53	Poor	14	1	Absent	Ⅱ	No	Positive	Negative	128	3793	65	death	23
103	Male	44	Poor	8	1	Present	Ⅲ	No	Positive	Negative	16	2478	89	survival	23
104	Male	53	Poor	2.7	1	Absent	Ⅱ	Yes	Positive	Negative	10	5131	7	death	23
105	Male	40	Poor	16.2	1	Absent	Ⅰ	No	Positive	Negative	119	550	254	survival	23
106	Male	30	Poor	8.4	1	Absent	Ⅲ	No	Positive	Negative	19	38178	81	survival	20
107	Male	43	moderate	4	1	Absent	Ⅰ	No	Positive	Negative	27	54	42	survival	22
108	Male	35	Poor	1.7	1	Absent	Ⅱ	No	Positive	Negative	27	23	24	death	21
109	Male	58	Well	3	1	Present	Ⅰ	No	Positive	Negative	46	47.71	68	survival	22
110	Male	56	moderate	3	1	Present	Ⅰ	No	Positive	Negative	21	3657	23	death	18
111	Male	62	moderate	4	1	Present	Ⅰ	Yes	Positive	Negative	25	496	17	death	11
112	Male	59	Poor	4	1	Absent	Ⅱ	Yes	Positive	Negative	24	6.34	55	death	21
113	Male	42	moderate	7.4	1	Present	Ⅰ	No	Positive	Negative	212	15112	22	survival	22
114	Male	33	Poor	9.6	1	Absent	Ⅱ	Yes	Positive	Negative	67	43443	78	death	10
115	Male	27	Poor	7	1	Absent	Ⅱ	Yes	Positive	Negative	359	3.38	22	death	21
116	Male	51	Poor	12.1	2	Absent	Ⅰ	No	Positive	Negative	70	14.52	267	death	15
117	Male	47	Well	7	1	Absent	Ⅰ	Yes	Positive	Negative	21	105	51	death	12
118	Male	34	Poor	6	3	Present	Ⅲ	No	Positive	Negative	36	12284	90	death	17
119	Male	48	Poor	6.5	1	Absent	Ⅱ	Yes	Positive	Negative	241	18938	115	survival	19
120	Male	75	Poor	3.4	1	Absent	Ⅱ	Yes	Negative	Positive	33	2948	38	survival	17
121	Male	54	moderate	4	1	Present	Ⅰ	No	Positive	Negative	33	36.85	82	death	19
122	Male	37	Poor	3	1	Absent	Ⅲ	Yes	Positive	Negative	60	493	35	death	9
123	Male	44	moderate	12.8	2	Present	Ⅳ	No	Positive	Negative	28	3372	117	death	8
124	Male	51	Poor	8	4	Absent	Ⅰ	No	Positive	Negative	64	3000	290	survival	19
125	Male	50	Poor	15	2	Absent	Ⅳ	Yes	Positive	Negative	20	50000	84	survival	13
126	Male	74	Poor	15.6	3	Absent	Ⅳ	No	Negative	Negative	48	50000	113	survival	19
127	Male	47	Poor	3	1	Present	Ⅰ	No	Positive	Negative	45	158	35	survival	18
128	Male	42	moderate	4	4	Absent	Ⅳ	No	Positive	Negative	896	550	70	survival	18
129	Male	32	Poor	2.4	1	Present	Ⅰ	No	Positive	Negative	70	350	12	survival	19
130	Male	64	Well	34	1	Absent	Ⅲ	No	Negative	Negative	52	50000	301	death	8
131	Male	64	Poor	9	1	Absent	Ⅱ	Yes	Negative	Negative	295	4.27	243	survival	16
132	Male	64	moderate	4	1	Present	Ⅰ	No	Positive	Negative	17	10.28	47	survival	19
133	Male	47	Poor	5.1	1	Absent	Ⅲ	No	Negative	Negative	37	257.95	69	death	19
134	Male	58	moderate	6	1	Absent	Ⅰ	Yes	Positive	Negative	112	4785	35	death	7
135	Female	56	moderate	6	2	Absent	Ⅰ	No	Negative	Negative	45	5885	35	death	16
136	Male	66	moderate	7	1	Present	Ⅰ	No	Positive	Negative	35	1866	33	survival	14
137	Male	60	Poor	4	1	Absent	Ⅰ	No	Positive	Negative	19	42292	98	survival	15
138	Male	66	Well	3	1	Present	Ⅰ	No	Positive	Negative	22	2.89	114	death	16
139	Female	42	Poor	5.4	1	Absent	Ⅰ	No	Positive	Negative	98	1000	34	death	17
140	Male	58	moderate	4.2	1	Present	Ⅰ	No	Positive	Negative	26	31	11	survival	16
141	Male	47	Poor	4	1	Absent	Ⅱ	Yes	Positive	Negative	44	7485	134	survival	15
142	Male	57	Poor	5	3	Absent	Ⅲ	Yes	Positive	Negative	36	9654	125	death	8
143	Female	46	moderate	10	1	Absent	Ⅰ	Yes	Positive	Negative	30	225.22	320	death	8
144	Male	40	moderate	15	2	Absent	Ⅳ	Yes	Positive	Negative	23	50000	83	death	12
145	Male	49	Poor	4	4	Absent	Ⅳ	Yes	Positive	Negative	50	4.22	33	death	15
146	Male	62	Well	6	1	Absent	Ⅰ	No	Positive	Negative	32	8.77	100	death	8
147	Male	55	Poor	10	1	Absent	Ⅰ	Yes	Positive	Negative	19	1210	88	death	6
148	Male	40	Poor	4	1	Absent	Ⅱ	Yes	Positive	Negative	43	4.45	221	death	10
149	Male	36	Poor	5	2	Absent	Ⅳ	Yes	Positive	Negative	52	28.2	52	death	5
150	Male	62	Poor	5	1	Present	Ⅰ	No	Positive	Negative	38	7662	217	death	13
151	Male	42	Poor	7	1	Present	Ⅲ	Yes	Positive	Negative	36	2801	169	death	4
152	Male	49	moderate	2.4	4	Present	Ⅲ	No	Positive	Negative	37	31.19	178	death	15
153	Male	39	moderate	5.8	1	Present	Ⅰ	No	Positive	Negative	19	3.86	35	death	11
154	Female	47	Poor	10	1	Absent	Ⅲ	Yes	Positive	Negative	35	6668	84	death	12
155	Male	61	Poor	4	1	Absent	Ⅱ	Yes	Positive	Negative	34	4.3	27	death	9
156	Male	32	Poor	12	2	Absent	Ⅲ	No	Positive	Negative	38	30720	203	death	12
157	Male	36	Well	2	1	Absent	Ⅰ	No	Positive	Negative	52	6524	102	death	9
158	Male	55	Poor	5	2	Absent	Ⅲ	Yes	Positive	Negative	21	2943	64	death	9
159	Male	51	Poor	3.5	1	Absent	Ⅱ	Yes	Positive	Negative	21	2.37	102	survival	10
160	Male	45	Poor	4	1	Absent	Ⅱ	Yes	Positive	Negative	33	5203	41	death	9
161	Male	41	Poor	10	1	Absent	Ⅲ	Yes	Positive	Negative	89	2674	45	death	9
162	Male	40	Poor	15	1	Absent	Ⅲ	Yes	Positive	Negative	42	61.96	155	death	8
163	Female	59	Poor	8	3	Present	Ⅲ	Yes	Positive	Negative	39	711.91	138	death	8
164	Male	38	Well	3	1	Present	Ⅰ	No	Positive	Negative	41	5234	153	survival	7
165	Male	55	Poor	3	1	Present	Ⅰ	No	Positive	Negative	21	52.9	59	survival	8
166	Male	63	Poor	7	1	Present	Ⅰ	No	Positive	Negative	40	113.76	63	death	6
167	Male	33	Poor	4.9	1	Absent	Ⅱ	Yes	Positive	Negative	21	33.79	83	death	7
168	Male	72	Well	7.5	1	Present	Ⅰ	No	Negative	Negative	20	217	23	death	20
169	Male	57	moderate	5.46	2	Absent	Ⅳ	No	Positive	Negative	126	103	112	death	10
